# Supplementary material for: Identification of MYC and STAT3 for early diagnosis based on the long noncoding RNA-mRNA network and bioinformatics in colorectal cancer
Source: Front Immunol. 2025 Jan 3;15:1497919. doi: 10.3389/fimmu.2024.1497919 (PMC11739134; doi:10.3389/fimmu.2024.1497919)
Supplement: Supplementary file 1 [file Table1.xlsx]

## Sheet: Sheet1
1	TP53	Betweenness: 1588.2194
2	AKT1	Betweenness: 1324.2777
3	YAP1	Betweenness: 1122.9918
4	MYC	Betweenness: 1029.1111
5	STAT3	Betweenness: 761.7716
6	KRAS	Betweenness: 691.30493
7	CDC42	Betweenness: 652.75256
8	RHOA	Betweenness: 521.2445
9	NOTCH1	Betweenness: 483.75113
10	ANXA2	Betweenness: 344.94983
11	PTEN	Betweenness: 337.7845
12	VEGFA	Betweenness: 331.26633
13	CDK1	Betweenness: 309.32196
14	FGFR1	Betweenness: 283.088
15	EZH2	Betweenness: 262.8978
16	SIRT1	Betweenness: 234.58057
17	POU5F1B	Betweenness: 218.32823
18	PARD3	Betweenness: 217.18727
19	SOX5	Betweenness: 212.0
20	HIF1A	Betweenness: 197.31578
21	PIK3CA	Betweenness: 193.14726
22	IRS1	Betweenness: 168.02206
23	FOS	Betweenness: 149.88213
24	MAPK1	Betweenness: 148.43529
25	CD44	Betweenness: 141.09491
26	ATG12	Betweenness: 127.69748
27	SNAI2	Betweenness: 117.653404
28	TNFAIP3	Betweenness: 116.370544
29	BCL2L1	Betweenness: 114.88834
30	DLK1	Betweenness: 102.14025
31	NF2	Betweenness: 100.759476
32	ZEB1	Betweenness: 99.892075
33	TCF7L2	Betweenness: 88.16412
34	ZEB2	Betweenness: 87.37996
35	SMAD4	Betweenness: 76.69005
36	ATG3	Betweenness: 75.53388
37	NCL	Betweenness: 73.363174
38	HMGB1	Betweenness: 68.362015
39	TWIST1	Betweenness: 61.659073
40	SOCS3	Betweenness: 55.599205
41	ELAVL1	Betweenness: 51.450825
42	RHEB	Betweenness: 47.279736
43	ATG14	Betweenness: 46.57911
44	AKT3	Betweenness: 45.574757
45	FLT1	Betweenness: 41.99689
46	MET	Betweenness: 38.652843
47	DNMT3A	Betweenness: 26.088339
48	CDK6	Betweenness: 25.503815
49	KDR	Betweenness: 23.285246
50	FGF13	Betweenness: 23.15832
51	MTA1	Betweenness: 22.108564
52	PCBP2	Betweenness: 17.02835
53	PPP1R1B	Betweenness: 16.887892
54	CCND2	Betweenness: 14.583414
55	PAK3	Betweenness: 14.161326
56	KHDRBS1	Betweenness: 13.000023
57	HK1	Betweenness: 12.871501
58	RIN1	Betweenness: 11.074132
59	AGER	Betweenness: 10.162681
60	EZH1	Betweenness: 7.898009
61	APC	Betweenness: 7.856811
62	BCL2	Betweenness: 6.7983165
63	SOCS2	Betweenness: 6.410989
64	PIAS3	Betweenness: 6.267862
65	KDM2A	Betweenness: 5.946745
66	ACTG2	Betweenness: 5.9354253
67	VIM	Betweenness: 5.123753
68	BGN	Betweenness: 5.0948095
69	SMAD7	Betweenness: 4.8014784
70	ILK	Betweenness: 4.246772
71	PRRX1	Betweenness: 4.2464647
72	MYCBP	Betweenness: 3.2122512
73	PEG10	Betweenness: 2.4074075
74	GRN	Betweenness: 2.163492
75	SOX4	Betweenness: 1.906837
76	GDNF	Betweenness: 1.5138347
77	ARPP19	Betweenness: 1.4345238
78	S100A11	Betweenness: 1.2864469
79	IGF2BP2	Betweenness: 1.0630738
80	E2F3	Betweenness: 0.97785884
81	SEMA4D	Betweenness: 0.89875567
82	ROR1	Betweenness: 0.81969696
83	MYO6	Betweenness: 0.6666667
84	HDGF	Betweenness: 0.33333334
85	PIWIL1	Betweenness: 0.25
86	CREB5	Betweenness: 0.11111111
87	TRIM65	Betweenness: 0.0
88	TAOK2	Betweenness: 0.0
89	RAP2C	Betweenness: 0.0
90	WWC3	Betweenness: 0.0
91	NDRG2	Betweenness: 0.0
92	NACC1	Betweenness: 0.0
93	MCAT	Betweenness: 0.0
94	SPTBN2	Betweenness: 0.0
95	KIF3B	Betweenness: 0.0
96	SH2B1	Betweenness: 0.0
97	TP53INP1	Betweenness: 0.0
98	GALNT3	Betweenness: 0.0
99	TRIM24	Betweenness: 0.0
100	EPHA3	Betweenness: 0.0
101	FMNL2	Betweenness: 0.0
102	E2F7	Betweenness: 0.0
103	CAPRIN2	Betweenness: 0.0
104	SH3GLB1	Betweenness: 0.0
105	RAB14	Betweenness: 0.0
106	GNG10	Betweenness: 0.0
107	PDCD1	Betweenness: 0.0
108	RAP2A	Betweenness: 0.0
