# Supplementary material for: Identification of MYC and STAT3 for early diagnosis based on the long noncoding RNA-mRNA network and bioinformatics in colorectal cancer
Source: Front Immunol. 2025 Jan 3;15:1497919. doi: 10.3389/fimmu.2024.1497919 (PMC11739134; doi:10.3389/fimmu.2024.1497919)
Supplement: Supplementary file 2 [file Table2.xlsx]

## Sheet: Sheet1
Top 30 in network string1111 ranked by MCC method
Rank	Name	Score
1	TP53	3457520661566
2	STAT3	3457228745002
3	PTEN	3456996834312
4	MYC	3456994386783
5	HIF1A	3456941705760
6	KRAS	3456381022082
7	VEGFA	3455384194360
8	NOTCH1	3454550565895
9	SMAD4	3440789054646
10	CD44	2968232163128
11	EZH2	2826396120660
12	TWIST1	2791186232408
13	FOS	2663460824408
14	ZEB1	2653995456012
15	ZEB2	2616390201732
16	AKT1	1840563627111
17	MET	1615919155320
18	CDC42	600280672763
19	PIK3CA	457900861152
20	MAPK1	452820581436
21	RHOA	419021625439
22	KDR	377692764024
23	FGFR1	377257306327
24	SNAI2	287169084842
25	CDK6	129493733040
26	AKT3	90535662006
27	SIRT1	22915878608
28	BCL2L1	8949390090
29	CCND2	6390684720
30	CDK1	4949859621
