# Supplementary material for: Identification of MYC and STAT3 for early diagnosis based on the long noncoding RNA-mRNA network and bioinformatics in colorectal cancer
Source: Front Immunol. 2025 Jan 3;15:1497919. doi: 10.3389/fimmu.2024.1497919 (PMC11739134; doi:10.3389/fimmu.2024.1497919)
Supplement: Supplementary file 3 [file Table3.xlsx]

## Sheet: Sheet1
EZH2	13.1621
NOTCH1	13.1613
MET	13.1028
RHOA	13.1028
HIF1A	12.9214
KRAS	12.9214
MYC	12.9214
PTEN	12.9214
STAT3	12.9214
TP53	12.9214
IRS1	12.7524
FOS	12.7174
ZEB2	12.55
